# Supplementary material for: Cyanogenesis in the Sorghum Genus: From Genotype to Phenotype
Source: Genes (Basel). 2022 Jan 14;13(1):140. doi: 10.3390/genes13010140 (PMC8775130; doi:10.3390/genes13010140)
Supplement: Supplementary file 1 [file genes-13-00140-s001.zip]

Archive with 1 entries (1 files):
- genes-1544261-supplementary.pdf
